# Supplementary material for: 3-Phosphoinositide-dependent kinase 1 drives acquired resistance to osimertinib
Source: Commun Biol. 2023 May 11;6:509. doi: 10.1038/s42003-023-04889-w (PMC10175489; doi:10.1038/s42003-023-04889-w)
Supplement: Supplementary file 3 — Supplementary Data 1 [file 42003_2023_4889_MOESM3_ESM.xlsx]

## Sheet: Figure 1
Figure 1 A (left)
	1. Raw Data (490 1)
	1	2	3	4	5	6	7	8	9	10	11	12
OSI (nm)	0	2	4	6	8	10	20	50	100	500	1000	2000
A	0.861	0.853	0.8	0.593	0.559	0.531	0.286	0.318	0.286	0.24	0.235	0.229
B	0.613	0.656	0.761	0.608	0.568	0.456	0.223	0.277	0.217	0.273	0.227	0.225
C	0.836	0.76	0.832	0.604	0.569	0.51	0.327	0.258	0.245	0.207	0.255	0.246
D	0.527	0.636	0.606	0.504	0.45	0.4	0.282	0.267	0.229	0.209	0.185	0.237
E	0.664	0.589	0.521	0.529	0.441	0.484	0.376	0.302	0.295	0.26	0.206	0.207
F	0.609	0.589	0.538	0.39	0.451	0.407	0.273	0.249	0.242	0.211	0.221	0.217
G	0.56	0.56	0.424	0.381	0.398	0.382	0.284	0.207	0.256	0.233	0.197	0.111
H	0.507	0.454	0.489	0.407	0.384	0.391	0.314	0.224	0.196	0.189	0.153	0.143
	2. Raw Data (620 2)
	1	2	3	4	5	6	7	8	9	10	11	12
A	0.06	0.06	0.061	0.045	0.051	0.049	0.036	0.043	0.062	0.057	0.036	0.043
B	0.045	0.057	0.065	0.053	0.046	0.033	0.038	0.034	0.034	0.031	0.029	0.035
C	0.065	0.061	0.065	0.051	0.049	0.052	0.072	0.035	0.032	0.031	0.033	0.042
D	0.03	0.053	0.058	0.043	0.045	0.043	0.036	0.034	0.04	0.031	0.031	0.039
E	0.048	0.05	0.043	0.052	0.045	0.04	0.052	0.042	0.041	0.03	0.03	0.043
F	0.05	0.05	0.046	0.036	0.045	0.044	0.039	0.033	0.039	0.031	0.035	0.038
G	0.036	0.048	0.033	0.03	0.039	0.05	0.051	0.013	0.045	0.033	0.031	0.053
H	0.044	0.018	0.02	0.025	0.033	0.032	0.031	0.03	0.03	0.031	0.034	0.043
	0.801	0.793	0.739	0.548	0.508	0.482	0.25	0.275	0.224	0.183	0.199	0.186
	0.568	0.599	0.696	0.555	0.522	0.423	0.185	0.243	0.183	0.242	0.198	0.19
	0.771	0.699	0.767	0.553	0.52	0.458	0.255	0.223	0.213	0.176	0.222	0.204
	0.497	0.583	0.548	0.461	0.405	0.357	0.246	0.233	0.189	0.178	0.154	0.198
	0.616	0.539	0.478	0.477	0.396	0.444	0.324	0.26	0.254	0.23	0.176	0.164
	0.559	0.539	0.492	0.354	0.406	0.363	0.234	0.216	0.203	0.18	0.186	0.179
	0.524	0.512	0.391	0.351	0.359	0.332	0.233	0.194	0.211	0.2	0.166	0.058
	0.463	0.436	0.469	0.382	0.351	0.359	0.283	0.194	0.166	0.158	0.119	0.1
mean	0.599875	0.5875	0.5725	0.460125	0.433375	0.40225	0.25125	0.22975	0.205375	0.193375	0.1775	0.159875
SD	0.116059	0.104983	0.132509	0.0828469	0.0672643	0.0524827	0.0376887	0.0272477	0.0253127	0.0269858	0.0296732	0.0491641
% of inhibition	100	97.9371	95.4365	76.7035	72.2442	67.0556	41.8837	38.2996	34.2363	32.2359	29.5895	26.6514
Figure 1 A (Right)
	1. Raw Data (490 1)
	1	2	3	4	5	6	7	8	9	10	11	12
OSI ( nm)	0	50	100	200	500	1000	2000	4000	6000	8000	10000	20000
A	1.282	1.514	1.589	1.767	1.758	1.399	1.189	0.468	0.25	0.032	0.027	0.033
B	1.727	1.522	1.618	1.859	1.939	1.557	1.386	0.708	0.413	0.061	0.023	0.029
C	1.839	1.885	1.717	2.094	2.279	2.299	1.331	0.64	0.315	0.045	0.023	0.026
D	2.153	2.07	1.532	1.978	1.741	1.649	1.284	0.709	0.465	0.028	0.028	0.028
E	1.62	2.164	2.047	2.015	2.068	1.54	1.46	0.698	0.454	0.043	0.029	0.029
F	1.438	1.038	1.454	1.922	1.641	1.422	0.892	0.62	0.365	0.041	0.034	0.106
G	1.47	1.676	1.598	1.843	1.553	1.142	0.958	0.492	0.33	0.041	0.034	0.034
H	1.086	1.066	1.128	1.168	1.032	1.249	0.926	0.456	0.311	0.051	0.033	0.031
	1.57688	1.61688	1.58538	1.83075	1.75137	1.53212	1.17825	0.598875	0.362875	0.04275	0.028875	0.0395
	2. Raw Data (620 2)
	1	2	3	4	5	6	7	8	9	10	11	12
A	0.109	0.125	0.136	0.154	0.129	0.114	0.133	0.048	0.035	0.018	0.019	0.028
B	0.148	0.139	0.159	0.169	0.184	0.154	0.145	0.093	0.057	0.036	0.017	0.024
C	0.167	0.159	0.155	0.194	0.235	0.184	0.135	0.07	0.046	0.014	0.015	0.022
D	0.171	0.162	0.147	0.175	0.176	0.17	0.152	0.086	0.072	0.016	0.023	0.023
E	0.132	0.199	0.214	0.211	0.214	0.143	0.168	0.097	0.063	0.019	0.019	0.023
F	0.122	0.081	0.122	0.192	0.169	0.174	0.116	0.091	0.059	0.021	0.023	0.097
G	0.122	0.129	0.158	0.169	0.15	0.117	0.105	0.066	0.07	0.021	0.026	0.027
H	0.082	0.095	0.101	0.1	0.117	0.133	0.103	0.059	0.047	0.027	0.024	0.024
	0.131625	0.136125	0.149	0.1705	0.17175	0.148625	0.132125	0.07625	0.056125	0.0215	0.02075	0.0335
Absorbence	1.44525	1.48075	1.43638	1.66025	1.57962	1.3835	1.04612	0.522625	0.30675	0.02125	0.008125	0.006
% of inhibition	1	1.02456	0.993859	1.14876	1.09298	0.957274	0.723837	0.361616	0.212247	0.0147033	0.00562186	0.00415153

## Sheet: Figure 2
	Data for Graphs
Figure 2C (Left)
		Control (H1975-parental, N=5)						Control (H1975-OsiR, N=5)
	D27	40	40	83.1875	83.1875			62.5	108		108	108
	D35	171.5	171.5	210.938	210.938			62.5	157.216		83.1875	190.539
	D45	225	364.5	500	500			125.023	137.312	108	137.312	210.938
	D51	665.5	864	936	1098.5			137.312	176.4	137.312	143.748	171.5
	D60	864	1372	1183	1183			256	171.5	210.938
	D67							343.188	171.5	256
	D74							405	171.5	307.062
	D78							442.225	171.5	325.125
Figure 2C (Center)
		Control (H1975-parental, N=5)						Osimertinib (H1975-Parental, N=5)
	D27	40	40	83.1875	83.1875			32	13.5	13.5	32	13.5
	D35	171.5	171.5	210.938	210.938			62.5	21.4375	21.4375	21.4375	13.5
	D45	225	364.5	500	500			62.5	32	32	37.044	21.4375
	D51	665.5	864	936	1098.5			32	32	32	37.044	32
	D60	864	1372	1183	1183			87.808	62.5	83.1875	62.5	62.5
	D67							109.76	108	137.312	83.1875	108
	D74							384	210.938	239.062	171.5	171.5
	D78							650	256	364.5	147.875	147.875
Figure 2C (Right)
		Control (H1975-OsiR, N=5)						Osimertinib (H1975-OsiR, N=5)
	D27	62.5	108		108	108			13.5
	D35	62.5	157.216		83.1875	190.539			13.5	13.5	7.8125
	D45	125.023	137.312	108	137.312	210.938			32	21.4375	21.4375
	D51	137.312	176.4	137.312	143.748	171.5			32	62.5	32
	D60	256	171.5	210.938					83.1875	62.5	62.5
	D67	343.188	171.5	256					87.725	62.5	83.1875
	D74	405	171.5	307.062					194.4	108	171.5
	D78	442.225	171.5	325.125					210.938	108	183.75
Figure 2E
	Control			Osimertinib			H1975-OsiR (Cont)			H1975-OsiR (Osi)
	2304	1687.5	1470	210.938	364.5	147.875	288	256	162	196	171.5	144

## Sheet: Figure 3
Figure 3B
		Control OsiR (N=5)							Control (N=5)
	D21	49.726	83.1875	48.6	68.85	62.5			70.304	137.312	126	108	108	35.301
	D25	62.5	157.216	108	48	48.668			171.5	219.488	193.55	171.5	186.624	83.1875
	D29	83.1875		131.072	56	83.1875			202.612	256	237.276	186.624	210.938	119.164
	D32	119.164		137.312	150.381	119.164			237.276	340.736	256	246.519
	D36	137.312		178.956	178.956	137.312			389.344	428.688	275.684	364.5
	D39	137.312		275.684	186.624	143.748			428.688	562.432	275.684	428.688
	D43	171.5		285.894	210.938	157.216
Figure 3C
		Control (N=6)							Osimertinib (5mg/kg) (N=6)							Osimertinib (10mg/kg) (N=6)
	D21	70.304	137.312	126	108	108	35.301		21.4375	30.42	22.05	21.4375	19.0575	34.4		21.4375	13.5	21.4375	13.5	21.4375	21.4375
	D25	171.5	219.488	193.55	171.5	186.624	83.1875			45.5625	32	29.6595	32	55.296		21.4375	13.5	37.044	23.328	21.4375	21.4375
	D29	202.612	256	237.276	186.624	210.938	119.164			55.296	34.4605	39.7535	32	55.9901		26.3672	21.4375	37.044	24.3136	26.3672	32
	D32	237.276	340.736	256	246.519					62.5	48.668	51.9115	32	57.0421		34.4605	32	37.044	27.436	32	34.4605
	D36	389.344	428.688	275.684	364.5					92.5965	70.304	62.5	51.9115	70.304		45.5625	32	45.5625	37.044	37.044	45.5625
	D39	428.688	562.432	275.684	428.688					108	58.8245	62.5	45.5625	97.556		45.5625	45.5625	48.9861	45.5625	32	49.3056
Figure 3D
		Control OsiR (N=5)							Osimertinib OsiR (5mg/kg) (N=6)							Osimertinib OsiR (10mg/kg) (N=6)
	D21	49.726	83.1875	48.6	68.85	62.5			24.5	28.158	13.5	19.0575	21.4375	13.5		21.4375	10.976	21.4375	21.4375	17.9685	13.5
	D25	62.5	157.216	108	48	48.668			29.6595	27.436	17.9685	32	29.6595	29.6595		21.4375	23.328	27.436	45.5625	21.4375	16.384
	D29	83.1875		131.072	56	83.1875			34.4605	34.4605	17.9685	42.592	34.4605	32		32	32	32	55.296	25.7394	25.3265
	D32	119.164		137.312	150.381	119.164			45.5625	45.5625	21.4375	48.668	37.044	32		29.6595	45.5625	42.592	75	39.7535	37.044
	D36	137.312		178.956	178.956	137.312			55.296	45.5625	32	55.296	51.9115	45.5625		37.044	48.668	55.296	62.5	45.5625	45.5625
	D39	137.312		275.684	186.624	143.748			102.689	62.5	34.4605	70.304	62.5	45.5625		55.296	74.4385	78.732	67.8984	45.5625	51.9115
	D43	171.5		285.894	210.938	157.216			83.1875	70.304	53.5859	70.304	72.3516	53.5859		62.5	78.732	78.732	70.304	62.5	62.5
Figure 3E
		Control							Osimertinib (5mg/kg)							Osimertinib (10mg/kg)
	H1975	428.688	562.432	275.684	428.688					108	58.8245	62.5	45.5625	97.556		45.5625	45.5625	48.9861	45.5625	32	49.3056
	H1975/OSIR	137.312		275.684	186.624	143.748			102.689	62.5	84.4605	70.304	62.5	95.5625		95.296	74.4385	78.732	67.8984	95.5625	51.9115

## Sheet: Figure 4
Figure 4B (Left)
	Hu-H1975	Hu-H1975-OSIR
	202656	49176112
	121932	54137880
	162344	42542604
	185496	45410776
	133448	56343636
	153212	60379028
	171264	29429004
	56988	30929652
	282620	35113796
	590100	42481236
	121844	45784356
	172092	40829060
	100000	44362736
	123484	45940628
	554180
Figure 4B (Right)
	Hu-H1975	Hu-H1975-OSIR
	1388	354680
	832	392088
	1116	306756
	1212	329416
	876	398752
	1004	425560
	1108	204668
	388	215364
	1896	231996
	3888	292076
	796	320828
	1168	295608
	668
	824
	3876
Figure 4D (Left)
	H1975-OSIR	Hu-H1975-OSIR
	55661552	49176112
	59272920	54137880
	53196620	42542604
	55363380	45410776
	54072044	56343636
	59569380	60379028
	47642604	29429004
	59818604	30929652
	56802376	35113796
	48214968	42481236
	40432512	45784356
	40104920	40829060
	54094092	44362736
	45250632	45940628
	44607860
	49387180
Figure 4D (Right)
	H1975-OSIR	Hu-H1975-OSIR
	380332	354680
	412752	392088
	395940	306756
	349884	329416
	365220	398752
	363372	425560
	401896	204668
	312768	215364
	418528	231996
	380752	292076
	346848	320828
	267680	295608
	261612
	370516
	296844
	297332
	326828

## Sheet: Figure 5
Figure 5B (Left)
	H1975R-PDKi-Osi	H1975R-PDKi-Osi	H1975R-PDKi-Osi	H1975R-PDKi-Osi	H1975R-PDKi-Osi	H1975R-PDKi-Osi	H1975R-PDKi-Osi	H1975R-PDKi-Osi	H1975R-PDKi-Osi	H1975R-Osi	H1975R-Osi	H1975R-Osi	H1975R-Osi	H1975R-Osi	H1975R-Osi	H1975R-Osi	H1975R-Osi	H1975R-Osi
0	2.894	2.173	2.076	1.989	2.11	2.182	2.042	2.856		2.594	2.338	2.076	2.215	2.419	2.619	2.58	2.637
0.008	1.455	2.056	2.208	2.024	2.681	2.083	2.704	1.428		2.575	2.566	1.778	1.957	3.5	2.365	2.296	2.053
0.016	1.499	2.317	2.781	2.442	2.628	2.671	1.999	1.567		2.187	2.201	2.5	2.5	2.5	3.35	2.037	2.32
0.0315	1.654	1.997	2.13	2.152	1.854	1.938	2.603	1.724		2.239	2.537	3.5	2.401	3.5	2.388	2.182	2.931
0.0625	1.622	1.767	1.73	1.756	1.655	1.695	2.11	1.521		2.111	2.314	3.18	3.415	3.444	3.168	1.502	2.123
0.125	1.972	1.768	1.946	1.624	1.819	1.845	1.851	1.431		2.513	1.653	2.793	3.123	2.972	2.888	2.773	2.107
0.25	1.859	1.905	1.772	1.774	1.649	1.634	1.616	1.37		2.501	1.964	2.543	2.53	2.568	2.945	1.95	1.732
0.5	1.645	1.73	1.717	1.629	1.591	1.562	1.782	1.399		2.089		2.215	2.592	2.771	2.792	1.946	1.813
1	1.611	1.647	1.579	1.512	1.467	1.655	1.785	1.255		2.213		2.136	1.98	1.79	2.736	1.769	1.264
2	1.277	1.275	1.219	1.223	1.209	1.221	1.391	1.053		1.211		2.318	2.071	1.917	1.551	1.243	1.451
5	0.84	0.865	0.816	0.783	0.806	0.821	0.789	0.725		0.927	0.577	0.958	0.773	0.941	0.968	0.832	0.879
10	0.3	0.303	0.296	0.272	0.271	0.28	0.281	0.277		0.297	0.281	0.263	0.261	0.268	0.272	0.275	0.265
Figure 5B (Middle)
	H1975R-PDKi-Osi	H1975R-PDKi-Osi	H1975R-PDKi-Osi	H1975R-PDKi-Osi	H1975R-PDKi-Osi	H1975R-PDKi-Osi	H1975R-PDKi-Osi	H1975R-PDKi-Osi	H1975R-PDKi-Osi	H1975R-Osi	H1975R-Osi	H1975R-Osi	H1975R-Osi	H1975R-Osi	H1975R-Osi	H1975R-Osi	H1975R-Osi
0	1	1	1	1	1	1	1	1		1	1	1	1	1	1	1	1
0.008	0.502764	0.946157	1.06358	1.0176	1.27062	0.954629	1.32419	0.5		0.992675	1.09752	0.856455	0.883521	1.44688	0.903016	0.889922	0.778536
0.016	0.517968	1.06627	1.3396	1.22775	1.2455	1.22411	0.978942	0.548669		0.843099	0.941403	1.20424	1.12867	1.03348	1.27911	0.789535	0.879788
0.0315	0.571527	0.919006	1.02601	1.08195	0.878673	0.888176	1.27473	0.603641		0.863146	1.08512	1.68593	1.08397	1.44688	0.911798	0.845736	1.11149
0.0625	0.56047	0.813162	0.833333	0.882856	0.78436	0.77681	1.0333	0.532563		0.813801	0.989735	1.53179	1.54176	1.42373	1.20962	0.582171	0.805082
0.125	0.68141	0.813622	0.93738	0.816491	0.862085	0.845555	0.906464	0.50105		0.968774	0.707015	1.34538	1.40993	1.22861	1.10271	1.07481	0.799014	H1975R-Osi
0.25	0.642364	0.876668	0.853565	0.891905	0.781517	0.748854	0.791381	0.479692		0.964148	0.840034	1.22495	1.14221	1.0616	1.12447	0.755814	0.656807
0.5	0.568417	0.796134	0.827071	0.819005	0.754028	0.715857	0.872674	0.489846		0.80532		1.06696	1.1702	1.14552	1.06606	0.754264	0.687524
1	0.556669	0.573861	0.760597	0.760181	0.695261	0.758478	0.531342	0.439426		0.853123		1.0289	0.893905	0.739975	1.04467	0.685659
2	0.441258	0.586746	0.587187	0.614882	0.572986	0.559578	0.681195	0.368697		0.466847	0.371685	1.11657	0.934989	0.792476	0.592211	0.481783	0.550246
5	0.290256	0.398067	0.393064	0.393665	0.381991	0.37626	0.386386	0.253852		0.357363	0.246792	0.461464	0.348984	0.389004	0.369607	0.322481	0.333333
10	0.103663	0.139439	0.142582	0.136752	0.128436	0.128323	0.13761	0.096989		0.114495	0.120188	0.126686	0.117833	0.11079	0.103856	0.106589	0.100493
Figure 5B (Right)
	H1975-PDKi-Osi	H1975-PDKi-Osi	H1975-PDKi-Osi	H1975-PDKi-Osi	H1975-PDKi-Osi	H1975-PDKi-Osi	H1975-PDKi-Osi	H1975-PDKi-Osi	H1975-PDKi-Osi	H1975-Osi	H1975-Osi	H1975-Osi	H1975-Osi	H1975-Osi	H1975-Osi	H1975-Osi	H1975-Osi	H1975-Osi
0	1	1	1	1	1	1	1	1		1	1	1	1	1	1	1	1
0.008	0.929412	0.955288	0.976451	1.10229	0.990054	0.987203	0.962996	0.997009		0.971154	0.941704	0.785229	0.850501	0.863359	1.77617	0.952658	0.97482
0.016	0.92521	0.936371	1.35408	1.61759	1.62387	1.64168	0.902203	0.961117		0.808494	0.777578	1.42954	1.72744	0.976501	1.27319	0.739203	0.908273
0.0315	0.654622	0.756664	1.2397	1.78776	1.05063	1.43053	0.890749	0.949153		0.720353	1.78744	1.39559	1.18505	1.30287	1.40681	0.890365	0.883094
0.0625	0.807563	0.770421	0.937763	1.96367	1.56781	1.04479	0.837004	0.936191		0.71234	0.807175	1.17572	1.24248	1.55962	1.13021	0.907807	0.877698
0.125	0.79916	0.773861	0.904962	1.40153	1.42315	1.06764	0.853744	0.904287		0.680288	0.75157	0.91511	1.39654	1.32985	1.02298	0.837209	0.836331
0.25	0.712605	0.730009	0.825904	1.23136	1.18987	1.10146	0.851101	0.870389		0.695513	0.78296	0.900679	1.17411	1.23238	0.84766	0.887874	0.856115
0.5	0.718487	0.676698	0.802355	1.07648	1.01808	0.913163	0.75859	0.991027		0.663462	0.642152	0.85399	1.08387	1.14882	1.00425	0.681894	0.793165
1	0.791597	0.742906	0.672834	0.99522	0.933092	0.90128	0.753304	0.840479		0.717147	0.67713	1.05857	1.12944	1.14099	1.01702	0.818106	0.773381
2	0.530252	0.619089	0.499579	0.635755	0.696203	0.689214	0.600881	0.653041		0.634615	0.530942	0.786927	0.757521	0.767624	0.697021	0.648671	0.638489
5	0.484034	0.450559	0.416316	0.477055	0.491863	0.494516	0.451101	0.455633		0.435096	0.360538	0.402377	0.371012	0.413403	0.398298	0.424419	0.464029
10	0.228571	0.200344	0.195963	0.227533	0.212477	0.223949	0.213216	0.234297		0.197115	0.21435	0.208829	0.234275	0.195822	0.197447	0.208472	0.206835
Figure 5C (Left)
	H1975-R-PDK-/-	H1975-R-PDK-/-	H1975-R-PDK-/-	H1975-R-PDK-/-+PDKi	H1975-R-PDK-/-+PDKi	H1975-R-PDK-/-+PDKi
0	1	1	1	1	1	1
0.156	0.837456	0.781646	0.796923	0.716418	0.812274	0.825397
0.31	0.826855	0.746835	0.652308	0.712687	0.761733	0.738095
0.6	0.699647	0.71519	0.655385	0.63806	0.599278	0.670635
1.25	0.64311	0.53481	0.526154	0.544776	0.566787	0.619048
2.5	0.462898	0.39557	0.36	0.455224	0.429603	0.503968
5	0.328622	0.313291	0.298462	0.358209	0.34657	0.373016
10	0.229682	0.231013	0.221538	0.287313	0.245487	0.277778
Figure 5C (Right)
	H1975-R-PDK-/-	H1975-R-PDK-/-	H1975-R-PDK-/-	H1975-R-PDK-/-+PDKi	H1975-R-PDK-/-+PDKi	H1975-R-PDK-/-+PDKi
0	0.283	0.316	0.325	0.268	0.277	0.252
0.156	0.237	0.247	0.259	0.192	0.225	0.208
0.31	0.234	0.236	0.212	0.191	0.211	0.186
0.6	0.198	0.226	0.213	0.171	0.166	0.169
1.25	0.182	0.169	0.171	0.146	0.157	0.156
2.5	0.131	0.125	0.117	0.122	0.119	0.127
5	0.093	0.099	0.097	0.096	0.096	0.094
10	0.065	0.073	0.072	0.077	0.068	0.07
Figure 5D (Left)
	H1975-OsiR-PDK1+/+	H1975-OsiR-PDK1+/+	H1975-OsiR-PDK1+/+	H1975-OsiR-PDK1+/++PDKi	H1975-OsiR-PDK1+/++PDKi	H1975-OsiR-PDK1+/++PDKi
0	1	1	1	1	1	1
0.125	0.985948	0.971178	1.01271	0.845374	0.85504	0.877058
0.25	0.937939	0.986216	0.986023	0.755387	0.731597	0.742042
0.5	0.981265	1.02632	1.02795	0.675539	0.687429	0.627881
1	0.98829	1.04511	1.0864	0.722433	0.644394	0.665203
2	0.893443	0.973684	0.983482	0.659062	0.573046	0.530187
5	0.639344	0.709273	0.78399	0.409379	0.360136	0.334797
10	0.0562061	0.06015	0.05972	0.0608365	0.053228	0.054885
Figure 5D (Right)
	H1975-OsiR-PDK1+/+	H1975-OsiR-PDK1+/+	H1975-OsiR-PDK1+/+	H1975-OsiR-PDK1+/++PDKi	H1975-OsiR-PDK1+/++PDKi	H1975-OsiR-PDK1+/++PDKi
0	0.854	0.798	0.787	0.789	0.883	0.911
0.125	0.842	0.775	0.797	0.667	0.755	0.799
0.25	0.801	0.787	0.776	0.596	0.646	0.676
0.5	0.838	0.819	0.809	0.533	0.607	0.572
1	0.844	0.834	0.855	0.57	0.569	0.606
2	0.763	0.777	0.774	0.52	0.506	0.483
5	0.546	0.566	0.617	0.323	0.318	0.305
10	0.048	0.048	0.047	0.048	0.047	0.05
Figure 5F
	H1975-R	H1975-R	H1975-R	H1975-R-PDK-/-	H1975-R-PDK-/-	H1975-R-PDK-/-
0	1	1	1	1	1	1
0.15	0.9	1.05672	1.06032	0.837456	0.781646	0.796923
0.31	1.02581	1.09851	1.22506	0.826855	0.746835	0.652308
0.6	1.0129	1.03284	1.37819	0.699647	0.71519	0.655385
1.25	1.08065	1.07164	1.24594	0.64311	0.53481	0.526154
2.5	0.880645	0.814925	1.12529	0.462898	0.39557	0.36
5	0.587097	0.552239	0.686775	0.328622	0.313291	0.298462
10	0.222581	0.19403	0.352668	0.229682	0.231013	0.221538
Figure 5G
	H1975-OsiR	H1975-OsiR	H1975-OsiR	H1975-OsiR-PDK1-/-	H1975-OsiR-PDK1-/-	H1975-OsiR-PDK1-/-	H1975-OsiR-PDK1++/++	H1975-OsiR-PDK1++/++	H1975-OsiR-PDK1++/++	H1975	H1975	H1975
0	100	100	100	100	100	100	100	100	100	100	100	100
0.156	93.9785	99.6437	101.372	87.438	94.1681	99.4403	105.081	105.145	97.1942	60.8295	63.9151	57.0388
0.3125	90.2151	103.444	97.2569	77.686	85.2487	89.5522	109.913	102.125	100.224	60.8295	60.3774	51.9417
0.625	95.6989	92.7553	94.7631	73.8843	71.1835	77.6119	111.896	102.237	93.8272	62.4424	56.1321	53.1553
1.25	87.6344	100.119	94.8878	57.1901	64.8371	67.3507	102.726	98.0984	91.9192	55.9908	53.3019	51.699
2.5	78.0645	84.5606	84.2893	44.1322	44.7684	48.8806	102.354	83.6689	76.6554	43.0876	43.8679	37.3786
5	38.9247	44.2993	47.1322	24.1322	24.8714	26.306	52.4164	35.2349	35.9147	11.2903	11.3208	11.8932
10	4.73118	5.10689	5.23691	6.94215	7.20412	6.90299	4.83271	4.1387	4.3771	9.21659	9.66981	9.70874
Figure 5H
	H1975	H1975	H1975	H1975/PDK+/+	H1975/PDK+/+	H1975/PDK+/+
0	1	1	1	1	1	1
0.125	0.498409	0.552632	0.579505	0.660147	0.690418	0.708763
0.25	0.481442	0.544258	0.531213	0.643032	0.665848	0.713918
0.5	0.463415	0.544258	0.533569	0.650367	0.65602	0.67268
1	0.478261	0.534689	0.52179	0.633252	0.609337	0.657216
2	0.420997	0.492823	0.480565	0.464548	0.474201	0.507732
5	0.244963	0.301435	0.334511	0.168704	0.176904	0.180412
10	0.074231	0.070574	0.06596	0.139364	0.142506	0.157216
Figure 5I
	H1975	H1975	H1975	H1975	H1975-OSIR	H1975-OSIR	H1975-OSIR	H1975-OSIR	H1975-OSIR-PDK1-/-	H1975-OSIR-PDK1-/-	H1975-OSIR-PDK1-/-	H1975-OSIR-PDK1-/-	H1975-OSIR-PDK1++/++	H1975-OSIR-PDK1++/++	H1975-OSIR-PDK1++/++	H1975-OSIR-PDK1++/++
10nM	1287073023	931702729	1.40386e+09	1.0893e+09	3746158245	3220001026	3.83482e+09	3.30934e+09	1.77473e+09	1.2865e+09	1734032368	1267224840	3.97098e+09	4.12983e+09	3.93311e+09	4.07681e+09
100nM	411174481	423141702	5.04552e+08	4.59647e+08	2940995437	3379004250	2.96601e+09	3.47214e+09	1.67861e+09	1.73044e+09	1626912000	1640437589	3.82527e+09	3.7379e+09	3.79484e+09	3.68454e+09
1uM	218845746	177396038	2.44734e+08	2.36651e+08	1435373158	2162712354	1.46271e+09	2.17904e+09	4.54286e+08	6.45223e+08	441450703	596302359	2.38437e+09	2.4259e+09	2.36343e+09	2.41705e+09
2.5uM	0	0	0	0	416310525	431509957	4.15089e+08	4.46634e+08	2.49607e+08	2.49607e+08	273175789	153963851	2.76294e+08	3.13862e+08	2.25734e+08	3.34719e+08

## Sheet: Figure 6
Figure 6D & E
	Control (N=5)	Control (N=5)	Control (N=5)	Control (N=5)	Control (N=5)	Control (N=5)	Osimertinib (10mg/kg) (N=5)	Osimertinib (10mg/kg) (N=5)	Osimertinib (10mg/kg) (N=5)	Osimertinib (10mg/kg) (N=5)	Osimertinib (10mg/kg) (N=5)	Osimertinib (10mg/kg) (N=5)	BX-795 (N=5)	BX-795 (N=5)	BX-795 (N=5)	BX-795 (N=5)	BX-795 (N=5)	BX-795 (N=5)	Combination (N=5)	Combination (N=5)	Combination (N=5)	Combination (N=5)	Combination (N=5)	Combination (N=5)
D22	1764	650	907.5	446.976	968		900	968	1224	725	1183		847	750	725	288	1152		1224	550	650	1224	771.75
D26	4021.43	2294.39	1562.71	1124.05	2663.68		815	1185.92	1190.7	862.407	1105.92		2800.53	1521	2153.63	827.544	1949.18		783.36	585	615	825	900
D33	6391.98	3123.75	3063.97	4339.24	2851		892.296	1430.66	1072.51	1664.7	1600.86			2560.67	4800	1982.06	5591.17		562.95	296.45	640.452	870	976.562

## Sheet: Figure 7
Figure 7E (Left)
	No Treatment	No Treatment	No Treatment	No Treatment	Osimertinib 2.5	Osimertinib 2.5	Osimertinib 2.5	Osimertinib 2.5
H1975-parental	48.3	40.7	43.8	46	74.4	68.4	64.7	66.3
H1975-OsiR	20.6	8.16	10.3	12.6	25.7	6.8	10.9	12.4
H1975-OsiR-PDK-/-	65.7	61.6	61.9		85.4	73.5	79.1
H1975-OsiR-PDK++/++	28	24.1	24	32	32.9	24.4	23.9	34.7
Figure 7E (Middle)
	No Treatment	No Treatment	No Treatment	No Treatment	Osimertinib 2.5	Osimertinib 2.5	Osimertinib 2.5	Osimertinib 2.5
H1975-parental	9.37	12.2	11.8		2.37	6.2	5.5
H1975-OsiR	5.35	5.83	5.05		4.83	4.26	4.57
H1975-OsiR-PDK-/-	10.2	8.5	5.3		2.75	5.3	2.6
H1975-OsiR-PDK++/++	4.76	9.92	10.7		4.92	9.17	11.1
Figure 7E (Right)
	No Treatment	No Treatment	No Treatment	No Treatment	Osimertinib 2.5	Osimertinib 2.5	Osimertinib 2.5	Osimertinib 2.5
H1975-parental	32.8	35.8	40.7		17.8	22.8	22.6
H1975-OsiR	52	60.7	64.1		55.8	55.1	61.6
H1975-OsiR-PDK-/-	19.2	27.8	17.2		8.26	15.3	7.03
H1975-OsiR-PDK++/++	48	44.5	44.1		51.4	42.9	46.5

## Sheet: Figure 8
Figure 8D
H1975	H1975 (1uM)	H1975-OSIR (1uM)	H1975-OSIR-PDK1/KO (1uM)	H1975-OSIR-PDK1/OE (1uM)
239	150	132	158	110
198	135	147	129	114
183	116	164	107	156
223	109	169	184	172
199	106	148	131	130
211	107	151	121	164
209	102	139	168	132
187	151	134	125	123
180	98	176	121	164
196	81	202	170	201
191	104	164	120	226
202	82	151	116	156
202	104	123	108	111
121	101	164	113	202
208	80	146	102	244
207	70	150	132	193
202	85	122	95	188
165	86	124	115	216
201	91	129	102	121
200	144	152	99	146
193	108	152	109	192
122	92	112	114	130
191	98	153	113	135
186	145	130	112	122
178	140	129	69	133
188	107	183	89	148
203	81	130	103	184
206	80	127	101	188
169	139	119	114	147
175	91	138	98	105
Figure 8F (Left)
	Hu-H1975	Hu-H1975-OSIR
	70564	370548
	57980	493364
	36608	145956
	6480	1230744
	2500	1914364
	419608	397744
	262804	805964
	16108	1557596
	8508	1256944
	6036	614704
	72544	2579536
	78208	1056344
	66596	668432
	207036	969504
	100972	695040
	246132	645672
	97996	1345480
	82148
	12680
	219676
	894888
	556708
	988576
	12172
Figure 8F (Right)
	Hu-H1975	Hu-H1975-OSIR
	448	2360
	368	3104
	240	904
	44	8096
	16	12656
	2656	2496
	1648	5180
	104	9932
	56	8228
	36	3820
	448	16772
	484	6644
	448	4140
	1324	6108
	668	4268
	1588	4140
	660	9044
	564
	76
	1380
	5632
	3552
	6224
	72
